# Supplementary material for: Dual-Action Gemcitabine Delivery: Chitosan–Magnetite–Zeolite Capsules for Targeted Cancer Therapy and Antibacterial Defense
Source: Gels. 2024 Oct 21;10(10):672. doi: 10.3390/gels10100672 (PMC11507657; doi:10.3390/gels10100672)
Supplement: Supplementary file 1 [file gels-10-00672-s001.zip]

Archive with 1 entries (1 files):
- gels-3226074-supplementary.pdf
